# Supplementary material for: Impact of Polypyridyl Ru Complexes on Angiogenesis—Contribution to Their Antimetastatic Activity
Source: Int J Mol Sci. 2022 Jul 12;23(14):7708. doi: 10.3390/ijms23147708 (PMC9323615; doi:10.3390/ijms23147708)
Supplement: Supplementary file 1 [file ijms-23-07708-s001.zip]

Archive with 1 entries (1 files):
- ijms-1808443-supplementary.pdf
